# Supplementary material for: Concordant GRADE-3 Truncal Ataxia and Ocular Laterodeviation in Acute Medullary Stroke
Source: Audiol Res. 2023 Oct 18;13(5):767–78. doi: 10.3390/audiolres13050068 (PMC10604033; doi:10.3390/audiolres13050068)
Supplement: Supplementary file 1 [file audiolres-13-00068-s001.zip]

Archive with 2 entries (2 files):
- Video S1. Compressed grade 3 truncal.mp4
- Video S2. Compressed Severe Truncal Ataxia.mp4
